# Supplementary material for: Newly Designed Primers for the Sequencing of the inlA Gene of Lineage I and II Listeria monocytogenes Isolates
Source: Int J Mol Sci. 2022 Nov 15;23(22):14106. doi: 10.3390/ijms232214106 (PMC9698914; doi:10.3390/ijms232214106)
Supplement: Supplementary file 1 [file ijms-23-14106-s001.zip]

Archive with 1 entries (1 files):
- ijms-1930031-supplementary.pdf
